# Supplementary material for: The bacterial iron sensor IdeR recognizes its DNA targets by indirect readout
Source: Nucleic Acids Res. 2021 Aug 20;49(17):10120–35. doi: 10.1093/nar/gkab711 (PMC8464063; doi:10.1093/nar/gkab711)
Supplement: gkab711_Supplemental_Files [file gkab711_supplemental_files.zip]

Archive with 2 entries (2 files):
- IdeR_SI.pdf
- TableS2.xlsx
