# Supplementary material for: The bacterial iron sensor IdeR recognizes its DNA targets by indirect readout
Source: Nucleic Acids Res. 2021 Aug 20;49(17):10120–35. doi: 10.1093/nar/gkab711 (PMC8464063; doi:10.1093/nar/gkab711)
Supplement: gkab711_Supplemental_Files [file gkab711_supplemental_files.zip › TableS2.xlsx]

## Sheet: Table S2
Table S2. Clusters potentially regulated by IdeR in the genome of S. erythraea and putative IdeR binding sites and relevant genes found in each cluster.
aClosest potentially regulated gene(s). bPosition with respect to annotated start codon.
Cluster number	Cluster span	Binding site	Sequence NNNNNTTAGGTTAGSCTAACCTAANNNNN	Closest gene(s)a	Positionb	Relevant or metal-related genes in the cluster
1	SACE_0130-SACE_0134	C01S1	AAGCCTGAGGTTTGCCTAACCGAAATAAG	SACE_0130	-88	SACE_0130: Bacterioferritin B
		C01S2	CGAAATAAGGTGAACAAAACCTATATAAG	SACE_0130	-68
		C01S3	GTCATCTAAGTTAGGGTTACCTAAGTTGG	SACE_0134	-9
2	SACE_0257-SACE_0262	C02S1	TCCCCTTAGGTCGCCCTAAGTAGCTGGAT	SACE_0257	-155	SACE_0257: Peptide/Nickel ABC transport system, substrate-binding component
						SACE_0258: Peptide/Nickel ABC transport system, permease component
						SACE_0259: Peptide/Nickel ABC transport system, permease component
						SACE_0260: Peptide/Nickel ABC transport system, ATP-binding component
		C02S2	AAATGCCAGGTTAGTCTCACGTCACTCTG	SACE_0257	-99	SACE_0261: Peptide/Nickel ABC transport system, ATP-binding component
3	SACE_0411-SACE_0415	C03S1	TAGTCTTAGGCCGACCTAACCTAGGTGCG	SACE_0411	-41	SACE_0411: fepD, ferrichrome ABC transport system, permease component
						SACE_0412: fepG, Fe3+ enterobactin ABC transport system, permease component
						SACE_0413: fepC, Fe3+ enterobactin ABC transport system, ATP-binding component
4	SACE_0613-SACE_0618	C04S1	GGGTATTAGGTTAGCCTAACCTGCGAGCA	SACE_0613	-172	SACE_0617: DsbA-like thioredoxin domain protein
				SACE_0614	-221	SACE_0618: Integral membrane cytochrome biogenesis protein
						SACE_0619: sodF, superoxide dismutase [Fe-Zn] I, Fe-Mn family
						SACE_0620: Iron complex ABC transport system, substrate-binding component
						SACE_0621:Iron complex ABC transport system, permease component
						SACE_0622: Iron complex ABC transport system, ATP-binding component
5	SACE_1004-SACE_1011	C05S1	ACGGGTTAGGTTCGCCTAGCCTGTCCGCG	SACE_1004	-33	SACE_1010: 4Fe-4S ferredoxin
				SACE_1005	-254
6	SACE_1287-SACE_1312	C06S1	AAGCATTAGGTTAGGCTCCCCAAACCAGT	SACE_1287	-26	SACE_1287: Iron complex ABC transport system, substrate-binding component
		C06S2	CACCATCCGGTGAGGACCACCTAACCCAG	SACE_1295	-17	SACE_1305: Putative NRPS
		C06S3	AACAATTAGGCGAGGCTAACGTGCGTCGA	SACE_1301	-13	SACE_1308: Siderophore-interacting protein
				SACE_1300	-171
		C06S4	AAGTGTTAGGTTAGCCTCAGCTCAGCGGG	SACE_1304	-22
				SACE_1303	-234
		C06S5	TGAACCAAGGTTAGCCTTACTTTTATTGG	SACE_1305	-266
		C06S6	CTATCTATGGTTAGGCTAGCCTTAATCAA	SACE_1307	-36
7	SACE_1670-SACE_1676	C07S1	GTTGTTTAGGCGAGCCTTCCCTTGCTGGC	SACE_1675	-163	SACE_1672: NitT/TauT family ABC transport system, permease component
				SACE_1674	31	SACE_1673: NitT/TauT family ABC transport system, substrate-binding component
						SACE_1674: NitT/TauT family ABC transport system, ATP-binding component
8	SACE_2001-SACE_2007	C08S1	GGATCGCTGGTAAGGCATGCCTAACATGG	SACE_2001	-94	SACE_2001: Ferredoxin/flavodoxin NADP+ reductase
				SACE_2002	-207
9	SACE_2401-SACE_2414	C09S1	GAGAGTAAGGTGAGGCTTACCTAGCATTT	SACE_2412	-31	SACE_2412: High-affinity iron transporter
				SACE_2411	-159	SACE_2413: efeO, iron uptake system component
10	SACE_2687-SACE_2704	C10S1	GTGACTTAGGTTAGCTTTACCAAAGTACG	SACE_2689	-103	SACE_2689: trpE, anthranilate synthase component I
				SACE_2690	-288	SACE_2690: Enterobactin MFS exporter, ENTS family
						SACE_2692: MbtH-like protein
						SACE_2693: NRPS, mycobactin phenyloxazoline synthetase
						SACE_2694: Mycobactin salicyl-AMP ligase
						SACE_2695: Putative NRPS
		C10S2	GATGCTTAGGTTAGCCTACCCGACGCTGA	SACE_2690	-123	SACE_2696: Putative NRPS
				SACE_2689	-268	SACE_2697: Putative Fe3+-siderophore ABC transport system, substrate-binding component
		C10S3	GCAACATAGCATAGCCTCACCTAACTAGC	SACE_2698	-18
				SACE_2697	-270
11	SACE_2917-SACE_2922	C11S1	TCAGTTTAGCTTAGGTTAACCTAACCGCC	SACE_2921	-34	SACE_2921: Iron complex ABC transport system, substrate-binding component
				SACE_2922	-515
12	SACE_3033-SACE_3042	C12S1	ACGGGCTAAGTTAGTCATGCCTAAATAAA	SACE_3033	-136	SACE_3034: Iron complex ABC transport system, substrate-binding component
						SACE_3035: Putative NRPS
						SACE_3036: MbtH protein
		C12S2	CTAAATAAAGGTAGGCTCACCTTCACCGC	SACE_3033	-116	SACE_3037: Putative ABC transport system, ATP-binding component
		C12S3	ATCTTTTAGAGTAGGCTTACCTAACACTT	SACE_3038	-117	SACE_3038: Putative ABC transport system, ATP-binding component
				SACE_3039	-145
13	SACE_3145-SACE_3150	C13S1	CATCCGCGGGTTACCGCGACGTAACCCTC	SACE_3146	-153	SACE_3145: fprC, ferredoxin reductase, 3-phenylpropionate/trans-cinnamate dioxygenase ferredoxin component
				SACE_3147	-149	SACE_3146: hcaC2, 3-phenylpropionate/trans-cinnamate dioxygenase ferredoxin component
		C13S2	ACTTTGCAGGTTAGGGCCACCTTCCGGCC	SACE_3147	-41	SACE_3150: Ferredoxin subunit of nitrite reductase and ring-hydroxylating dioxygenase
				SACE_3146	-261
14	SACE_3570-SACE_3575	C14S1	TGAGGGTTGGTTAGGCTAGGCTACCTTTT	SACE_3571	-83	SACE_3574: UDP-N-acetylmuramoylalanine--D-glutamate ligase
				SACE_3570	-128	SACE_3575: cobQ-2, cobyric acid synthase
		C14S2	CTTGCTTTCGGCGGGCTAATACGCGCCTG	SACE_3574	-122
				SACE_3573	-307
15	SACE_3852-SACE_3855	C15S1	CTGACCAAGGTAAGGCTAGCCTGAGTAAA	SACE_3855	-14	SACE_3852: dhbB, isochorismatase (2,3 dihydro-2,3 dihydroxybenzoate synthase)
						SACE_3853: dhbE, 2,3-dihydroxybenzoate-AMP ligase
						SACE_3854: dhbC, isochorismate synthase
						SACE_3855: dhbA, 2,3-dihydro-2,3-dihydroxybenzoate dehydrogenase
16	SACE_4076-SACE_4077	C16S1	GCGTGCTAGCTTAGCCTAACCTTAATGCT	SACE_4076	-13	SACE_4076: sidF, ferrichrome ABC transport system, substrate-binding protein
				SACE_4077	-35	SACE_4077: sidE, siderophore-interacting protein
17	SACE_4272_SACE_4282	C17S1	CGCCGCAAAAGCAGGCTTGCCTAAGTTCG	SACE_4278	-59	SACE_4273: Spectinomycin phosphotransferase
				SACE_4277	-133	SACE_4275: Thioesterase involved in non-ribosomal peptide biosynthesis
						SACE_4276: Oleandomycin ABC transport system, permease component
						SACE_4277: Oleandomycin ABC transport system, ATP-binding component
						SACE_4279: NRPS/PKS
18	SACE_4972-SACE_4974	C18S1	ATAATTAAGGTTTGCCTTTCCTTGGTGCT	SACE_4973	-69	SACE_4972: Cation-binding protein, hemerythrin HHE family
				SACE_4972	-112	SACE_4973: Bacterioferritin B
19	SACE_5040-SACE_5045	C19S1	CAGGCACAGCTGAGCCTGCCCTACGCGGT	SACE_5044	-441	SACE_5042-SACE_5044: Fe3+ ABC transport system
				SACE_5045	972
20	SACE_5662-SACE_5667	C20S1	ACTACTTAGGTTAGCCTTCCTTATATTCG	SACE_5666	-41	SACE_5666: Iron complex ABC transport system, substrate-binding component
				SACE_5665	-180
21	SACE_5741-SACE_5745	C21S1	CCGGCGACTCCTCGGTTAACCGAAGGATG	SACE_5742	-219	SACE_5743: Iron complex ABC transport system, substrate-binding component
				SACE_5743	-332	SACE_5744: Iron complex ABC transport system, permease component
						SACE_5745: Iron complex ABC transport system, ATP-binding component
22	SACE_5876-SACE_5887	C22S1	ATCATGCAGGTTAGGCTTGCCTAACTATG	SACE_5883	3	SACE_5882: Ribosomal protein S12 methylthiotransferase
				SACE_5882	-218	SACE_5883: Amino-acid acetyltransferase
						SACE_5884: Amino-acid N-acetyltransferase
						SACE_5887: lldD2, L-lactate dehydrogenase (cytochrome)
23	SACE_6887-SACE_6902	C23S1	AGTCATAAAGTTAGGTTCGCCTCACTACT	SACE_6902	-90	SACE_6889: nuoN, NADH dehydrogenase (quinone), subunit N
						SACE_6890: nuoM, NADH dehydrogenase (quinone), subunit M
						SACE_6891: nuoL, NADH dehydrogenase (quinone), subunit L
						SACE_6892: nuoK, NADH dehydrogenase (quinone), subunit K
						SACE_6893: nuoJ, NADH dehydrogenase (quinone), subunit J
						SACE_6894: nuoI, NADH dehydrogenase (quinone), subunit I
						SACE_6895: nuoH, NADH dehydrogenase (quinone), subunit H
						SACE_6896: nuoG, NADH dehydrogenase (quinone), subunit G
						SACE_6897: nuoF, NADH dehydrogenase (quinone), subunit F
						SACE_6898: nuoE, NADH dehydrogenase (quinone), subunit E
						SACE_6899: nuoD, NADH dehydrogenase (quinone), subunit D
						SACE_6900: nuoC, NADH dehydrogenase (quinone), subunit C
						SACE_6901: nuoB, NADH dehydrogenase (quinone), subunit B
						SACE_6902: nuoA, NADH dehydrogenase (quinone), subunit A
